# Supplementary material for: Visceral Fat-Reducing Effect of Novel Dietary Intervention Program: A Randomized Controlled Trial in Japanese Males
Source: Nutrients. 2024 Sep 22;16(18):3202. doi: 10.3390/nu16183202 (PMC11435012; doi:10.3390/nu16183202)
Supplement: Supplementary file 1 [file nutrients-16-03202-s001.zip]

Archive with 2 entries (2 files):
- SupplementalFigureS1_CONSORT2010checklist.pdf
- Supplemental_TableS1_S2_S3.xlsx
