# Supplementary material for: Visceral Fat-Reducing Effect of Novel Dietary Intervention Program: A Randomized Controlled Trial in Japanese Males
Source: Nutrients. 2024 Sep 22;16(18):3202. doi: 10.3390/nu16183202 (PMC11435012; doi:10.3390/nu16183202)
Supplement: Supplementary file 1 [file nutrients-16-03202-s001.zip › Supplemental_TableS1_S2_S3.xlsx]

## Sheet: S1
	Supplementary table S1 Complete menu of test meals
	Breakfast		Lunchbox
	"Salmon riceball" and "Miso soup with pork and vegetable"		"Fried chicken lunchbox"	"Hamburg steak lunchbox"
	"Egg sandwich" and "Mango smoothie"		"Chicken nanban (Japanese traditional fried chicken with vinegar and tartar sauce) lunch box"	"Grilled salmon lunchbox"
	"Minestrone risotto" and "Tuna sandwich"		"Grilled pork ginger lunchbox"	"Dry curry lunchbox"
	"Tuna sandwich" and "Berry smoothie"		"Grilled mackerel with salt lunchbox"	"Sweet and sour pork made by blackvinegar lunchbox"
	"Tuna and mayonnaise riceball" and "Japanese tofu and vegetable chowder"		"Twice cooked pork lunchbox"	"Pork Chops lunchbox"

## Sheet: S2
Supplementary table S2 Questions of WLQ-J
Items
Concentrate on work
Keep mind on work
Work carefully
Think clearly
Lose train of thought
Easily read/use eyes
Control temper
Speak in person/on phone
Help others to work
Bend, twist, or reach
Lift, carry, move objects, ≥10 lb
Use handheld tools, equipment
Repeat motions
Sit, stand, stay in 1 position
Walk/move around work locations
Work fast enough
Finish work on time
Handle workload
Work without mistakes
Do all you’re capable of
Work without breaks or rests
Start on work soon after arriving
Stick to routine/schedule
Work required hours
Get going beginning of work day
Reference
Hiromasa I, Kazumi Nakagawa, Masako M, et al. Development of the Work Limitations Questionnaire Japanese Version (WLQ-J): Fundamental Examination of the Reliability and Validity of the WLQ-J. SANGYO EISEIGAKU ZASSHI 2012; 54 (3): 101-107.

## Sheet: S3_A
	Supplementary table S3 (A) All adverse events reported throughout the study
			Control group	Test group
	Number of subjects to be analyzed		48	49
	Number of subjects with expression		3	5
	Frequency of occurrence		6.3	10.2
	Total number of cases		4	7
		Sort by sympton
		Snot		1
		Head ache	1	1
		Head ache and nausea		1
		Head ache and fatigue	1
		Vomiting		1
		Diarrhea	1	1
		Loose stool and abdominal fullness	1
		Anemia		1
		Loss of concentration		1

## Sheet: S3_B
	Supplementary table S3 (B) Blood test results
		unit			0 week				4 week					unit				0 week			4 week
	WBC	/μL	Control		6474.5	±	1280.7		6634	±	1643.7		LD	U/L	Control		191	±	24.9		193.2	±	23.7
			Test		6091.8	±	1327.9		6091.8	±	1511				Test		196.8	±	43.7		201.5	±	64.9
	RBC	×104/μL	Control		520.4	±	34.9		520.4	±	33.6		γGT	U/L	Control		40.1	±	29		41.4	±	29
			Test		534.6	±	35.5		534.4	±	35.8				Test		52.4	±	43.1		51.3	±	45.7
	Hb	g/dL	Control		16.03	±	1.07		15.96	±	1.05		TC	mg/dL	Control		226.6	±	36.2		227.9	±	34.2
			Test		16.23	±	1.13		16.11	±	1.12				Test		236	±	42.2		229.7	±	49.3
	Ht	%	Control		49.46	±	2.86		49.63	±	2.63		TG	mg/dL	Control		152.2	±	71.5		145.9	±	65.3
			Test		50.42	±	3.27		50.44	±	3.2				Test		169.5	±	152.7		161.8	±	169.9
	PLT	×104/μL	Control		27	±	5.96		26.38	±	5.3*		HDL-C	mg/dL	Control		51.5	±	11.5		51.2	±	11.9
			Test		27.84	±	6.24		27.54	±	6.55				Test		57.3	±	14.5		57.2	±	14.8
	MCV	fL	Control		95.1	±	4.2		95.5	±	4		LDL-C	mg/dL	Control		144.3	±	33.9		147.1	±	31.2
			Test		94.4	±	3.1		94.4	±	3.5				Test		145.4	±	36.3		141.2	±	42.9
	MCH	pg	Control		30.84	±	1.63		30.7	±	1.6*		Non-HDL-C	mg/dL	Control		175.1	±	38.1		176.7	±	36.2
			Test		30.37	±	1.34		30.17	±	1.4**				Test		178.7	±	45.9		172.5	±	51.7
	MCHC	%	Control		32.41	±	0.83		32.14	±	0.8**		UN	mg/dL	Control		13.66	±	2.63		13.81	±	3.25
			Test		32.18	±	0.78		31.93	±	0.7*				Test		13.79	±	2.88		14.41	±	3.45
	TP	g/dL	Control		7.59	±	0.39		7.65	±	0.36		Cr	mg/dL	Control		0.903	±	0.108		0.899	±	0.119
			Test		7.61	±	0.4		7.73	±	0.4**				Test		0.892	±	0.121		0.912	±	0.1*
	Alb	g/dL	Control		4.71	±	0.25		4.65	±	0.3*		UA	mg/dL	Control		6.41	±	1.31		6.44	±	1.32
			Test		4.75	±	0.3		4.7	±	0.31				Test		6.62	±	1.2		6.71	±	1.05
	TB	mg/dL	Control		0.91	±	0.47		0.93	±	0.5		Na	mEq/L	Control		142.9	±	1.7		142.9	±	1.4
			Test		0.93	±	0.42		1.06	±	0.5**				Test		142.7	±	1.4		142.6	±	1.3
	D-B	mg/dL	Control		0.16	±	0.08		0.16	±	0.07		K	mEq/L	Control		4.34	±	0.28		4.25	±	0.2**
			Test		0.17	±	0.07		0.17	±	0.08				Test		4.38	±	0.34		4.27	±	0.3**
	I-B	mg/dL	Control		0.75	±	0.42		0.78	±	0.47		Cl	mEq/L	Control		103.2	±	1.7		104	±	1.5**
			Test		0.77	±	0.37		0.88	±	0.4**				Test		102.8	±	1.6		103.6	±	1.6**
	ALP	U/L	Control		75.5	±	15.9		75.8	±	14.6		Glu	mg/dL	Control		90.4	±	6.7		89.8	±	7.1
			Test		76.1	±	25.4		75.7	±	25.9				Test		90.3	±	6.4		89.7	±	6.3
	AST	U/L	Control		24	±	7.3		23.9	±	8.1		HbA1c	%	Control		5.41	±	0.28		5.49	±	0.3**
			Test		31.2	±	34		30.4	±	26				Test		5.4	±	0.29		5.43	±	0.3*
	ALT	U/L	Control		30.8	±	15.4		31.2	±	17.8
			Test		39.8	±	31.2		39.2	±	27.2
	white blood cell (WBC)								lactate dehydrogenase (LD)
	red blood cell (RBC)								γ-glutamyl transferase (γGT)
	hematocrit (Ht)								total cholesterol (TC)
	platelet (PLT)								triglyceride (TG)
	mean corpuscular volume (MCV)								high-density lipoprotein cholesterol (HDL-C)
	mean corpuscular hemoglobin (MCH)								low-density lipoprotein cholesterol (LDL-C)
	mean corpuscular hemoglobin concentration (MCHC)								urea nitrogen (UN)
	total protein (TP)								creatinine (Cr)
	total albumin (Alb)								uric acid (UA)
	total bilirubin (TB)								sodium (Na)
	direct bilirubin (D-B)								potassium (K)
	indirect bilirubin (I-B)								chloride (Cl)
	alkaline phosphatase (ALP)								glucose (Glu)
	aspartate aminotransferase (AST)								hemoglobin a1c (HbA1c)
	alanine aminotransferase (ALT)

## Sheet: S3_C
	Supplementary table S3 (C) Urinalysis results
		Timing		Control group						Test group
				(-)	(±)	(+)	(2+)	(3+)		(-)	(±)	(+)	(2+)	(3+)
	Protein	0 week		42	4	1	0	0		45	4	0	0	0
	(qualitative)	4 week		45	1	1	0	0		45	3	0	0	1
	Sugar	0 week		46	1	0	0	0		49	0	0	0	0
	(qualitative)	4 week		47	0	0	0	0		49	0	0	0	0
	Occult blood reaction	0 week		46	0	1	0	0		48	1	0	0	0
		4 week		45	2	0	0	0		47	1	1	0	0
